# Supplementary material for: The Rise in Tubular pH during Hypercalciuria Exacerbates Calcium Stone Formation
Source: Int J Mol Sci. 2024 Apr 27;25(9):4787. doi: 10.3390/ijms25094787 (PMC11084476; doi:10.3390/ijms25094787)
Supplement: Supplementary file 1 [file ijms-25-04787-s001.zip]

Archive with 1 entries (1 files):
- ijms-2941342-supplementary.pdf
